# Supplementary material for: Assessment of Maternal Macular Pigment Optical Density (MPOD) as a Potential Marker for Dietary Carotenoid Intake during Lactation in Humans
Source: Nutrients. 2021 Dec 31;14(1):182. doi: 10.3390/nu14010182 (PMC8746783; doi:10.3390/nu14010182)
Supplement: Supplementary file 1 [file nutrients-14-00182-s001.zip]

Archive with 2 entries (2 files):
- nutrients-1498424-Supplementary Methods.pdf
- nutrients-1498424-Supplementary Tables and Figures.pdf
